# Supplementary material for: ﻿Impatiensbijieensis (Balsaminaceae), a new species from karst plateau in Guizhou, China
Source: PhytoKeys. 2022 Mar 4;192:1–10. doi: 10.3897/phytokeys.192.77517 (PMC8917113; doi:10.3897/phytokeys.192.77517)
Supplement: XML Treatment for Impatiens bijieensis [file phytokeys.192.77517-treatment1.xml]

<!DOCTYPE tp:taxon-treatment
  PUBLIC "-//TaxonX//DTD Taxonomic Treatment Publishing DTD v0 20100105//EN" "tax-treatment-NSO.dtd">
<tp:taxon-treatment xmlns:tp="http://www.plazi.org/taxpub"><tp:treatment-meta><kwd-group><label>Taxon classification</label><kwd>
              <named-content content-type="kingdom">Plantae</named-content>
            </kwd></kwd-group><mixed-citation publication-type="journal"><person-group><name><surname>Ren</surname><given-names>Liu-Yi</given-names></name><name><surname>Chen</surname><given-names>Yi</given-names></name><name><surname>Yuan</surname><given-names>Tao-Hua</given-names></name><name><surname>Huang</surname><given-names>Rong-Xin</given-names></name><name><surname>Li</surname><given-names>Mei-Jun</given-names></name><name><surname>Bai</surname><given-names>Xin-Xiang</given-names></name></person-group><article-title>﻿<italic><tp:taxon-name><tp:taxon-name-part taxon-name-part-type="genus" reg="Impatiens">Impatiens</tp:taxon-name-part><tp:taxon-name-part taxon-name-part-type="species" reg="bijieensis">bijieensis</tp:taxon-name-part></tp:taxon-name></italic> (<tp:taxon-name><tp:taxon-name-part taxon-name-part-type="family">Balsaminaceae</tp:taxon-name-part></tp:taxon-name>), a new species from karst plateau in Guizhou, China</article-title><source>PhytoKeys</source><day>04</day><month>03</month><year>2022</year><volume>192</volume><fpage>1</fpage><lpage>10</lpage><pub-id pub-id-type="doi">10.3897/phytokeys.192.77517</pub-id></mixed-citation></tp:treatment-meta><tp:nomenclature><label>﻿</label><tp:taxon-name>
            <object-id xmlns:xlink="http://www.w3.org/1999/xlink" content-type="arpha" xlink:type="simple">F382138C-8113-58F2-A739-3C97C68EF6B3</object-id>
            <tp:taxon-name-part taxon-name-part-type="genus" reg="Impatiens">Impatiens</tp:taxon-name-part>
            <tp:taxon-name-part taxon-name-part-type="species" reg="bijieensis">bijieensis</tp:taxon-name-part>
            <object-id xmlns:xlink="http://www.w3.org/1999/xlink" content-type="ipni" xlink:type="simple">urn:lsid:ipni.org:names:77265014-1</object-id>
          </tp:taxon-name><tp:taxon-authority>X.X. Bai &amp; L.Y. Ren</tp:taxon-authority><tp:taxon-status xmlns:xlink="http://www.w3.org/1999/xlink" xlink:type="simple">sp. nov.</tp:taxon-status><xref ref-type="fig" rid="F1">Figs 1</xref><xref ref-type="fig" rid="F2">, 2</xref><xref ref-type="fig" rid="F3">, 3A–C</xref></tp:nomenclature><tp:treatment-sec sec-type="material" id="SECID0E2IAC"><title>Type.</title><p>China. Guizhou: Hezhang County, Xingfa Town, Dajiucaiping, 2763 m alt., <named-content xmlns:xlink="http://www.w3.org/1999/xlink" content-type="dwc:verbatimCoordinates" xlink:type="simple"><named-content content-type="geo-json" specific-use="{&#34;type&#34;:&#34;Point&#34;,&#34;coordinates&#34;:[104.758056,29.998056]}" id="NCID0EEJAC" xlink:type="simple">29°59'53"N, 104°45'29"E</named-content></named-content>, 20 Aug 2021, <italic>X.X. Bai &amp; L.Y. Ren DJCP 20210820</italic> (holotype: GZAC!; isotype: PE!).</p><fig id="F1" position="float" orientation="portrait"><object-id xmlns:xlink="http://www.w3.org/1999/xlink" content-type="doi" xlink:type="simple">10.3897/phytokeys.192.77517.figure1</object-id><object-id xmlns:xlink="http://www.w3.org/1999/xlink" content-type="arpha" xlink:type="simple">B044EF1B-092C-5D99-9A3E-B24110CBCB14</object-id><label>Figure 1.</label><caption><p><italic><tp:taxon-name><tp:taxon-name-part taxon-name-part-type="genus" reg="Impatiens">Impatiens</tp:taxon-name-part><tp:taxon-name-part taxon-name-part-type="species" reg="bijieensis">bijieensis</tp:taxon-name-part></tp:taxon-name></italic><bold>A</bold> habit <bold>B</bold> plant <bold>C</bold> flower in face view <bold>D</bold> flower in lateral view <bold>E</bold> leaf adaxial surface (left) and abaxial surface (right) <bold>F</bold> inflorescence <bold>G</bold> flower dissected <bold>H</bold> fruit <bold>I</bold> ovary <bold>J</bold> anther <bold>K</bold> seeds <bold>L</bold> root. Photos by Xin-Xiang Bai.</p></caption><graphic xmlns:xlink="http://www.w3.org/1999/xlink" xlink:href="phytokeys-192-001-g001.jpg" position="float" orientation="portrait" xlink:type="simple" id="oo_653564.jpg"><uri content-type="original_file" xlink:type="simple">https://binary.pensoft.net/fig/653564</uri></graphic></fig></tp:treatment-sec><tp:treatment-sec sec-type="diagnosis" id="SECID0E2KAC"><title>Diagnosis.</title><p><italic><tp:taxon-name><tp:taxon-name-part taxon-name-part-type="genus" reg="Impatiens">Impatiens</tp:taxon-name-part><tp:taxon-name-part taxon-name-part-type="species" reg="bijieensis">bijieensis</tp:taxon-name-part></tp:taxon-name></italic> X.X. Bai &amp; L.Y. Ren, sp. nov. is similar to <italic><tp:taxon-name><tp:taxon-name-part taxon-name-part-type="genus" reg="Impatiens">I.</tp:taxon-name-part><tp:taxon-name-part taxon-name-part-type="species" reg="pterosepala">pterosepala</tp:taxon-name-part></tp:taxon-name></italic>, <italic><tp:taxon-name><tp:taxon-name-part taxon-name-part-type="genus" reg="Impatiens">I.</tp:taxon-name-part><tp:taxon-name-part taxon-name-part-type="species" reg="lasiophyton">lasiophyton</tp:taxon-name-part></tp:taxon-name></italic> and <italic><tp:taxon-name><tp:taxon-name-part taxon-name-part-type="genus" reg="Impatiens">I.</tp:taxon-name-part><tp:taxon-name-part taxon-name-part-type="species" reg="leptocaulon">leptocaulon</tp:taxon-name-part></tp:taxon-name></italic> in plant height, leaf blade shape and flower shape, especially resembling <italic><tp:taxon-name><tp:taxon-name-part taxon-name-part-type="genus" reg="Impatiens">I.</tp:taxon-name-part><tp:taxon-name-part taxon-name-part-type="species" reg="lasiophyton">lasiophyton</tp:taxon-name-part></tp:taxon-name></italic> in its pilosity and obtuse anther apices, but distinguished by its deep purplish-red flower, linear-lanceolate bract, apex 2-lobed lower sepal and cylindrical capsule.</p><fig id="F2" position="float" orientation="portrait"><object-id xmlns:xlink="http://www.w3.org/1999/xlink" content-type="doi" xlink:type="simple">10.3897/phytokeys.192.77517.figure2</object-id><object-id xmlns:xlink="http://www.w3.org/1999/xlink" content-type="arpha" xlink:type="simple">419A874D-2DC9-5031-8E04-5B146C2760D2</object-id><label>Figure 2.</label><caption><p><italic><tp:taxon-name><tp:taxon-name-part taxon-name-part-type="genus" reg="Impatiens">Impatiens</tp:taxon-name-part><tp:taxon-name-part taxon-name-part-type="species" reg="bijieensis">bijieensis</tp:taxon-name-part></tp:taxon-name></italic><bold>A</bold> habit <bold>B</bold> dorsal petal <bold>C</bold> lateral sepal <bold>D</bold> lateral united petal <bold>E</bold> lower sepal <bold>F</bold> anther <bold>G</bold> fruit <bold>H</bold> flower in face view <bold>I</bold> flower in lateral view. Drawings by Yi Chen, based on holotype specimen.</p></caption><graphic xmlns:xlink="http://www.w3.org/1999/xlink" xlink:href="phytokeys-192-001-g002.jpg" position="float" orientation="portrait" xlink:type="simple" id="oo_653565.jpg"><uri content-type="original_file" xlink:type="simple">https://binary.pensoft.net/fig/653565</uri></graphic></fig></tp:treatment-sec><tp:treatment-sec sec-type="description" id="SECID0ECOAC"><title>Description.</title><p>Perennial herb, 30–60 cm high, densely pilose. Root-system developed, with adventitious roots on lower stem nodes. Stem fleshy, erect, branched. Leaves simple, alternate, aggregated at stem apex; petiole 0.3–0.8 cm long; leaf blade elliptic, ovate or ovate-lanceolate, 3.5–5 cm × 1.3–1.8 cm, base cuneate, with a pair of conical glands, margin serrulate, apex acuminate, adaxial surface densely pilose, green; abaxial surface pilose along veins, pale green, lateral veins 6–8 pairs. Inflorescences axillary, 2- or 3-flowered. Peduncles 1.5–1.8 cm long, pedicels 0.4–0.8 cm long, slender, bracteate above middle; bract 1, persistent, linear-lanceolate, 0.3–0.5 cm long, abaxial mid-vein thickened, margin membranous, ciliate.</p><p>Flowers deep purplish-red, 2.3–2.5 cm long. Lateral sepals 2, ovate, ca. 0.5 cm × 0.2 cm, margin ciliate, mid-vein carinate, apex acuminate or caudate. Lower sepal navicular, ca. 0.5 cm deep (excluding spur), mouth vertical, ca. 0.8 cm wide, narrowed into an incurved, long spur, ca. 2 cm, apex 2-lobed. Dorsal petal reniform, ca. 0.8 cm × 1.5 cm, base truncate or suborbicular, apex concave, abaxial mid-vein carinate, apex acuminate. Lateral united petals sessile, ca. 1.7 cm long, deep purplish-red with whitish-pink base and reddish patches near auricle, 2-lobed; basal lobes ca. 0.4 cm × 0.2 cm, oblong to obovate-oblong; distal lobes ca. 1 cm × 0.6 cm, dolabriform. Stamens 5, filaments linear, anther apices obtuse; ovary 5-carpellate, narrowly fusiform, 0.4–0.5 cm, erect. Capsule fusiform, 1.3–1.8 cm long, apex acuminate, 5-valved, fleshy. Seed ellipsoid, surface with irregular protrusions.</p></tp:treatment-sec><tp:treatment-sec sec-type="etymology" id="SECID0EIOAC"><title>Etymology.</title><p>The specific epithet ‘bijieensis’ refers to the type locality where the new species was found, located in Bijie City, northwest Guizhou Province, China. The Chinese name is given as “毕节凤仙花”.</p></tp:treatment-sec><tp:treatment-sec sec-type="phenology" id="SECID0ENOAC"><title>Phenology.</title><p>Flowers and fruits from August to October.</p></tp:treatment-sec><tp:treatment-sec sec-type="distribution" id="SECID0ESOAC"><title>Distribution.</title><p><italic><tp:taxon-name><tp:taxon-name-part taxon-name-part-type="genus" reg="Impatiens">Impatiens</tp:taxon-name-part><tp:taxon-name-part taxon-name-part-type="species" reg="bijieensis">bijieensis</tp:taxon-name-part></tp:taxon-name></italic> has been observed in Bijie City, Guizhou Province with subpopulations in Hezhang County and Dafang County. We found at Dajiucaiping, Hezhang that the plants grow along the creek on the slopes of gentle hilltops or on the side slope of the ridge, while some were found below the cliffs where water was dripping from streams. At Jiulongshan, Dafang, the population was distributed in evergreen broad-leaved forest margins.</p></tp:treatment-sec><tp:treatment-sec sec-type="ecology" id="SECID0EDPAC"><title>Ecology.</title><p><italic><tp:taxon-name><tp:taxon-name-part taxon-name-part-type="genus" reg="Impatiens">Impatiens</tp:taxon-name-part><tp:taxon-name-part taxon-name-part-type="species" reg="bijieensis">bijieensis</tp:taxon-name-part></tp:taxon-name></italic> was collected at elevations of 1915–2800 m. Species of <italic><tp:taxon-name><tp:taxon-name-part taxon-name-part-type="genus" reg="Rubus">Rubus</tp:taxon-name-part><tp:taxon-name-part taxon-name-part-type="species" reg="coreanus">coreanus</tp:taxon-name-part></tp:taxon-name></italic> Miq. (<tp:taxon-name><tp:taxon-name-part taxon-name-part-type="family">Rosaceae</tp:taxon-name-part></tp:taxon-name>), <italic><tp:taxon-name><tp:taxon-name-part taxon-name-part-type="genus" reg="Elatostema">Elatostema</tp:taxon-name-part><tp:taxon-name-part taxon-name-part-type="species" reg="involucratum">involucratum</tp:taxon-name-part></tp:taxon-name></italic> Franch. et Sav. (<tp:taxon-name><tp:taxon-name-part taxon-name-part-type="family">Urticaceae</tp:taxon-name-part></tp:taxon-name>) and <italic><tp:taxon-name><tp:taxon-name-part taxon-name-part-type="genus" reg="Allium">Allium</tp:taxon-name-part><tp:taxon-name-part taxon-name-part-type="species" reg="wallichii">wallichii</tp:taxon-name-part></tp:taxon-name></italic> Kunth (<tp:taxon-name><tp:taxon-name-part taxon-name-part-type="family">Liliaceae</tp:taxon-name-part></tp:taxon-name>) were found to grow in the vicinity of this species.</p></tp:treatment-sec><tp:treatment-sec sec-type="conservation status" id="SECID0EFBAE"><title>Conservation status.</title><p>This species is currently known only from Bijie City, Guizhou Province, China with two subpopulations. The Extent of Occurrence (<abbrev xmlns:xlink="http://www.w3.org/1999/xlink" xlink:title="Extent of Occurrence" id="ABBRID0ELBAE" xlink:type="simple">EOO</abbrev>) is less than 100 km<sup>2</sup> and the known Area of Occupancy (<abbrev xmlns:xlink="http://www.w3.org/1999/xlink" xlink:title="Area of Occupancy" id="ABBRID0ERBAE" xlink:type="simple">AOO</abbrev>) is less than 15 km<sup>2</sup>. The conservation status can be evaluated as Vulnerable (<abbrev xmlns:xlink="http://www.w3.org/1999/xlink" xlink:title="Vulnerable" id="ABBRID0EXBAE" xlink:type="simple">VU</abbrev>) D2, based on the IUCN Red List Categories and Criteria (<xref ref-type="bibr" rid="B13">IUCN 2019</xref>). About 150 and 300 individuals were known in the two subpopulations of Hezhang County and Dafang County, both of which are exposed to human disturbance.</p></tp:treatment-sec><tp:treatment-sec sec-type="Additional specimen examined" id="SECID0E6BAE"><title>Additional specimen examined.</title><p><bold>China. Guizhou</bold>: Bijie City: Dafang County, Jiulongshan, <named-content xmlns:xlink="http://www.w3.org/1999/xlink" content-type="dwc:verbatimCoordinates" xlink:type="simple"><named-content content-type="geo-json" specific-use="{&#34;type&#34;:&#34;Point&#34;,&#34;coordinates&#34;:[105.880556,27.326944]}" id="NCID0EKCAE" xlink:type="simple">27°19'37"N, 105°52'50"E</named-content></named-content>, 1915 m alt., 8 Sep 2021, <italic>X.X. Bai et al.</italic>, <italic>JLS 20210908</italic> (GZAC!).</p></tp:treatment-sec><tp:treatment-sec><!--Section generated to contain objects referenced in tp:taxon-treatment.--><fig id="F3" position="float" orientation="portrait"><object-id xmlns:xlink="http://www.w3.org/1999/xlink" content-type="doi" xlink:type="simple">10.3897/phytokeys.192.77517.figure3</object-id><object-id xmlns:xlink="http://www.w3.org/1999/xlink" content-type="arpha" xlink:type="simple">C7516288-BE0F-537A-AE71-AD90542845D4</object-id><label>Figure 3.</label><caption><p><italic><tp:taxon-name><tp:taxon-name-part taxon-name-part-type="genus" reg="Impatiens">Impatiens</tp:taxon-name-part><tp:taxon-name-part taxon-name-part-type="species" reg="bijieensis">bijieensis</tp:taxon-name-part></tp:taxon-name></italic> (<bold>A–C</bold>) <bold>A</bold> flower in face view <bold>B</bold> flower in lateral view <bold>C</bold> flower dissected (Photos by X.X. Bai, in Hezhang County, 20 August 2021). <italic><tp:taxon-name><tp:taxon-name-part taxon-name-part-type="genus" reg="Impatiens">Impatiens</tp:taxon-name-part><tp:taxon-name-part taxon-name-part-type="species" reg="lasiophyton">lasiophyton</tp:taxon-name-part></tp:taxon-name></italic> (<bold>D–F</bold>) <bold>D</bold> flower in face view <bold>E</bold> flower in lateral view <bold>F</bold> flower dissected (Photos by X.X. Bai, in Duyun City, 8 July 2021). <italic><tp:taxon-name><tp:taxon-name-part taxon-name-part-type="genus" reg="Impatiens">Impatiens</tp:taxon-name-part><tp:taxon-name-part taxon-name-part-type="species" reg="leptocaulon">leptocaulon</tp:taxon-name-part></tp:taxon-name></italic> (<bold>G–I</bold>) <bold>G</bold> flower in face view <bold>H</bold> flower in lateral view <bold>I</bold> flower dissected (Photos by X.X. Bai, in Guiyang City, 22 June 2019).</p></caption><graphic xmlns:xlink="http://www.w3.org/1999/xlink" xlink:href="phytokeys-192-001-g003.jpg" position="float" orientation="portrait" xlink:type="simple" id="oo_653566.jpg"><uri content-type="original_file" xlink:type="simple">https://binary.pensoft.net/fig/653566</uri></graphic></fig></tp:treatment-sec><ref-list><ref id="B13"><mixed-citation xmlns:xlink="http://www.w3.org/1999/xlink" xlink:type="simple"><institution xlink:type="simple">IUCN</institution> (<year>2019</year>) Guidelines for using the IUCN Red List Categories and Criteria. Version 14. Prepared by the Standards and Petitions Subcommittee, 116 pp. <ext-link xlink:type="simple" ext-link-type="uri" xlink:href="http://www.iucnredlist.org/documents/RedListGuidelines.pdf">http://www.iucnredlist.org/documents/RedListGuidelines.pdf</ext-link></mixed-citation></ref></ref-list></tp:taxon-treatment>
